# Supplementary material for: Evidence for echolocation in Asian shrew moles
Source: Natl Sci Rev. 2025 Dec 26;13(7):nwaf591. doi: 10.1093/nsr/nwaf591 (PMC13114868; doi:10.1093/nsr/nwaf591)
Supplement: nwaf591_Supplemental_Files [file nwaf591_supplemental_files.zip]

Archive with 2 entries (2 files):
- Supplementary_figures.docx
- Table_S1-6.pdf
